# Supplementary material for: SERS Immunosensors for Cancer Markers Detection
Source: Materials (Basel). 2023 May 15;16(10):3733. doi: 10.3390/ma16103733 (PMC10221005; doi:10.3390/ma16103733)
Supplement: Supplementary file 1 [file materials-16-03733-s001.zip]

Archive with 1 entries (1 files):
- materials-2363542-supplementary.pdf
